# Supplementary material for: BMI-Stratified Exploration of the ‘Obesity Paradox’: Heart Failure Perspectives from a Large German Insurance Database
Source: J Clin Med. 2024 Apr 3;13(7):2086. doi: 10.3390/jcm13072086 (PMC11012389; doi:10.3390/jcm13072086)
Supplement: Supplementary file 1 [file jcm-13-02086-s001.zip]

Archive with 2 entries (2 files):
- Supplement_FigureS1.pdf
- Supplement_TablesS1-5_Revision.pdf
